# Supplementary material for: Luticola tenera sp. nov. (Diadesmidaceae, Naviculales)—A New Diatom from the Soil of the State Nature Reserve “Bastak” (Jewish Autonomous Region, Russia)
Source: Life (Basel). 2023 Sep 20;13(9):1937. doi: 10.3390/life13091937 (PMC10533167; doi:10.3390/life13091937)
Supplement: Supplementary file 1 [file life-13-01937-s001.zip]

Archive with 1 entries (1 files):
- life-2613276-supplementary.pdf
